# Supplementary material for: Overexpression of miR-506-3p reversed doxorubicin resistance in drug-resistant osteosarcoma cells
Source: Front Pharmacol. 2024 Feb 14;15:1303732. doi: 10.3389/fphar.2024.1303732 (PMC10899521; doi:10.3389/fphar.2024.1303732)
Supplement: Supplementary file 1 [file DataSheet1.xlsx]

## Sheet: Sheet1
Tumor-miRNA-Pathway Database	miRDB Database	MiRWalk Database
ABL2	OSBPL3	P4HA3
ACTB	PIK3C2A	ARHGDIA
ADRB3	SLC50A1	ZBTB39
ADSS	ITGB1	NCKAP1L
AFF1	SIX4	FGFR1
AFF4	NFATC1	WSB2
AGO1	SNAI2	PRAC2
AK2	B4GALT1	PIK3CG
AKT2	MAGT1	SLAMF7
ALG14	LAMC1	RMND5B
ALG2	PALLD	SEC31A
AMMECR1	LRRC58	CCR7
AMOTL1	QSER1	RASL12
ANP32E	CREBRF	HAPLN3
ANTXR2	SP1	APOL6
AP4E1	PLEKHM3	ZSCAN31
APEX2	VAMP3	ZNF527
ARHGAP1	LRRC1	WDR73
ARHGEF26	ATL3	COL27A1
ARNT2	SPOPL	GPANK1
ARSG	PTBP3	VIT
ARVCF	RHOG	BRI3BP
ASB1	SERINC2	KCNK10
ASPA	TMC7	LRRC28
ASPM	PRTG	RDH10
ATL3	SNX18	GPATCH11
ATP6V0D1	TRIM45	TSC22D1
ATP7A	CD164	MITF
AURKA	SEMA6A	AURKA
AZF1	CTDSP1	HINFP
B4GALNT3	FLOT2	JKAMP
B4GALT1	EYA4	BAP1
BAHD1	PTPN12	GUF1
BCAT1	PRRX1	LSM 3.00
BCL2L11	CREB3L2	DIS3
BEND2	RAB27A	SRGAP2
BICC1	TTL	PALS2
BLOC1S5	USP14	KLHL11
BLOC1S6	SLITRK6	PAG1
BMPR1A	CRTC3	CYSLTR2
BRWD1	CHIC1	NDRG4
BRWD3	CNEP1R1	ZNF319
BSN	PTBP1	OTUB2
BTC	PARP16	PXN
C1GALT1	RFX4	FUT4
C20orf194	ANTXR2	NTSR1
C2orf68	LPP	RAD51D
C4orf46	QKI	NR2C1
C9orf41	EML6	DMP1
C9orf64	SNTB2	PDCD7
C9orf72	RNF135	TAF10
CAPN6	DENND1B	USP15
CAPNS1	C1GALT1	DNMT3B
CARS	TUB	GPR176
CAV1	MICAL2	SCRG1
CCL2	MYRF	PADI2
CCND2	RNPEPL1	TARDBP
CD151	MAP3K2	INTS6
CD1D	PTPN9	MYC
CD96	CCDC89	EPB41
CDC73	EIF3B	ATP2B1
CDH11	OSBPL10	ZNF766
CDK4	GXYLT1	FAHD1
CDK6	CCDC177	MANEAL
CDON	ITPR3	MYO1H
CELSR3	CC2D1B	TMEM255A
CEP41	CBX2	TMEM87A
CERS2	ATF7IP	IHO1
CFL2	BMP6	SCN4B
CHIC2	FRMD8	SHISA7
CHODL	MTM1	ZNF185
CHST4	GGA2	DDX3X
CHSY1	SMAD5	SUV39H2
CKAP5	PTBP2	PACC1
CLMP	OSBPL8	SFT2D2
CNTF	ASPA	DCTPP1
COL12A1	SUSD6	GLE1
COL13A1	BCAT1	PUS1
COL4A1	ACAA2	OCIAD2
COL4A3BP	VAT1	ZNF621
COMMD5	P4HA1	ZSCAN26
CPOX	TNRC6B	ZNF546
CPT1A	CTNND1	PIP5K1C
CREBRF	PTPN14	MVK
CTDSP1	NR3C2	DICER1
CTDSP2	DENND6A	SNX18
CTNS	RAB3D	PPP4R4
CTSH	SLC30A7	STAT3
CYBRD1	CPT1A	SAMD8
CYCS	PLEKHH1	ZSCAN20
CYP2U1	ALDH1L2	FAM83C
DDAH1	SLC17A5	PRELID2
DDI2	ATP6V0A2	CNNM2
DDX52	MINAR1	VAV2
DHCR24	ATMIN	ZNF566
DIAPH1	GRID1	PITHD1
DLEU1	FPGS	KCNJ5
DRP2	MYZAP	LRRC63
DSG2	ECI2	RRS1
DUSP6	FAM129B	VGLL3
DYRK1A	SHC1	NDE1
ECE1	SFT2D2	INO80D
EFCAB14	FAM120C	PRRG4
EGR1	SLC35G1	SH3TC2
EGR2	NSUN2	GNAI1
ELK4	YME1L1	SLC7A1
EPHA7	ZNF706	SEC14L2
ERBB3	SRGAP1	RNF157
ETS1	SH3PXD2A	TOP3B
EYA1	CHSY1	PABIR3
EYA2	SLC16A1	SLC35F1
EYA4	SUMF1	CERKL
FAM122B	PPFIBP2	SEPTIN8
FAN1	STT3A	ZNF578
FAR1	FRMD4B	SEMA7A
FBXO28	USP1	VPS36
FRMD4B	RAPH1	WNT9B
FSTL1	TARBP1	GAB2
FSTL3	RELA	CELF1
FXN	PPP1R3B	ASAH2
FZD4	PARD3	ERC1
GABPB1	SMARCAD1	NOL6
GALNT4	PDCD6	TRAK1
GCDH	SLC31A2	CBX2
GCH1	RARG	RCSD1
GJB2	HIVEP1	CIAPIN1
GJD2	RSRC2	SAP30L
GLI3	G3BP1	FSTL1
GLRB	RFX3	FAM167A
GNAQ	SBNO2	SDF4
GPCPD1	KCNK10	CALCOCO1
GPD2	GPR37	TUB
GRIN2A	HTATIP2	OR2F1
GTF2E1	COL4A1	RGS6
GXYLT1	CHST14	FRK
HBS1L	MYO10	ZNF346
HCCS	VPS35	GPR39
HDAC4	ATP1A1	TNFRSF9
HDLBP	AMOTL1	CHRNB2
HEPACAM	KATNA1	KNOP1
HEPHL1	BACH2	ZNF74
HGSNAT	VPS37C	PRMT8
HIAT1	ZNF608	DNASE1L3
HIATL1	NRP1	TEAD2
HIC1	ELK3	STOML1
HIF3A	KLHL28	SSBP2
HIPK1	FAM177A1	GDAP1L1
HIPK3	GALNT13	CYRIB
HIST2H2BE	TOR3A	BMPR1B
HPS4	TEAD1	GRM4
HPS6	ANXA11	RIT1
HSPA9	PTPRJ	IDNK
HYOU1	ELL2	PAX1
ICMT	ACSL1	KLHL3
IFNAR2	GPT2	SLC9A7
IGF2R	CHP1	RAB44
IMPAD1	MYH11	CD63
INF2	ANKRD27	IKZF3
IRAK3	RBM24	TRMT2A
ITGB3	UBE4A	OR2V1
JAG1	TWSG1	OR2L5
JAZF1	C2orf68	TP53I11
KANK1	RAB34	HPCAL1
KCNE1	KLHL24	SLC4A7
KCNJ12	RYR1	SLC4A8
KCNJ2	MYLIP	SLC9A8
KIF2A	AIF1L	CDK9
KLF6	PGRMC2	UEVLD
KLHL18	AHR	GNAL
KLHL28	GLRB	SPRTN
KLHL42	ABCC4	PDPK1
KLRK1	MIGA1	PTER
KRAS	SGPP1	TMC5
KRT19	SERTAD2	PWWP2A
LAMC1	GLI3	SLC7A8
LAMP2	AMMECR1	PSME3
LANCL3	SLC10A7	ELAPOR1
LEMD3	MORC4	ARFRP1
LEPROT	DMRTA1	USP43
LIPE	TWIST2	ZNF248
LMNB1	SRSF6	C7orf57
LMO3	PLSCR3	CTCFL
LPCAT3	SNX16	XRRA1
LPP	LMBRD1	KCNJ16
LRRC1	EPS8	AKAP13
LRRC40	TMEM134	SLC16A7
LRRC58	EVI5	TRAPPC6A
LY6E	PAQR9	IFIT1
LYSMD3	MAPK14	JAKMIP2
MAGT1	DNAJC1	TNFRSF11A
MAN2B2	CEBPA	IST1
MAP2K4	EDEM1	EPGN
MAPK1IP1L	KAT7	NFIX
MARCH7	WDR44	ACBD5
MAZ	STK38	KCNMA1
MDFIC	SGK1	DNAJC10
MED12L	MAN2A1	LASP1
MED20	SEPTIN10	SLC35A3
MED28	ELOVL5	C5AR2
MEF2A	ZBTB20	REEP2
METAP2	GPATCH8	PFKFB1
MITF	KIAA1324L	PLA2G2D
MMP2	ATP7A	SCIMP
MN1	TMEM41A	TAMALIN
MRPL49	FAM122B	KLHDC8A
MSN	SUCLG2	GTF2H3
MTDH	LIMCH1	SZRD1
MUC15	PIEZO2	PPP2R2B
MYADM	PRKAG2	SPATA33
MYH10	STK26	TK2
MYH9	ARMC1	RMND1
MYLIP	RAI14	SLIT3
MYO10	SOX8	TPGS2
NAP1L1	MBOAT2	CREB3L3
NAV2	PLP2	EPC1
NCMAP	XYLT1	PAQR6
NEK9	CPD	DUOXA1
NEURL1B	PPARA	PPP1R3E
NFE2L1	IFFO2	USF1
NFIA	KIF13B	KCNJ15
NFIC	CD151	SERPINB8
NFIX	FAM171A1	CNIH4
NGFRAP1	RNF128	TAGLN2
NID1	LEMD3	AOC3
NKAIN2	RYR3	STIM1
NOX5	GALNT10	COL5A1
NR3C1	ROCK1	ZNF33A
NR3C2	SLC16A13	SDHC
NRAS	UNC119B	LRRC20
NRG1	MITF	RUFY2
NRP1	CXADR	CARHSP1
NT5E	RRAGD	NUP155
NUFIP2	WTAP	MOBP
OAS2	GDAP2	ACO1
ODF2	USP2	ZNF180
OTUD1	PPP1R13L	ZNF229
PAFAH1B1	OSBP	CUL4A
PAK3	FAM199X	CPB2
PALLD	GMNC	NR6A1
PANK2	TSC22D4	ZNF316
PANK3	SNAP29	LIAS
PAPSS2	SLC44A5	MYBL2
PARP16	RANBP10	PTPN1
PCCB	PHACTR2	B3GALT5
PCSK6	FCHSD2	POLDIP3
PDE10A	TMED1	NFATC1
PDGFA	BICC1	IL20RA
PDS5A	ZCCHC24	DPF3
PDXK	CEP85L	PAX5
PEAK1	SELENOI	SURF4
PHF6	KCNK2	MAP2K4
PI4K2B	TPST2	CEP85
PITPNA	SEMA6D	NCAPH
PITPNM3	KCNJ6	ENOX2
PLEC	NFIB	AP2B1
PLIN3	SREK1	YAP1
PLLP	RAB11FIP5	NLGN4X
PLP2	SEPSECS	VPS29
PNP	ATF7	ASH2L
PNPLA2	CELSR1	PYCR1
POC1B-GALNT4	RHBDF1	ABCB8
PODXL	USP30	PLS3
PPARA	SLC25A37	FBXL19
PPP1R3B	CHST1	STAG2
PRKAG2	CDH9	C14orf132
PRKG1	CASQ2	PNMA3
PRKX	JADE1	KDM5C
PRLR	TTC7A	GBGT1
PRPF40A	TFEB	PFKFB3
PRR14L	IL6R	OLFML2A
PRRX1	SOS2	LDAH
PSMB5	MYORG	SLC25A17
PTBP1	SLC31A1	MTA3
PTBP3	STOM	CDV3
PTPN1	FOXQ1	KIAA1217
PTPN12	SCAMP2	POLR1B
PTPN14	SLITRK4	XRN1
PTPRD	CDON	SLC2A11
PTPRE	TFDP2	MARCHF8
PTTG1IP	PAPSS2	POLR3H
QKI	SMOX	OPRK1
QRFPR	TMBIM1	C19orf12
RAB27A	GRIA3	SLA
RAPH1	MEF2A	ICOSLG
RASSF1	LRRC57	STMN4
RASSF5	CALCOCO1	DCAF5
RAX	SLC35B2	MED6
RBCK1	CTDSP2	TRIP12
RBM39	RNF217	MAP3K9
RELA	HIPK3	PPP4R3A
RHOG	KPNA3	VOPP1
RNF125	CNTN1	ZNF106
RNF128	ANXA7	ACSF3
RNF146	CASP9	OPALIN
RNF213	IQGAP1	TLK2
RNF216	SLC7A14	NEDD4
RNF41	CHODL	VKORC1L1
ROCK1	RAD17	IQCH
RPL19	ZWINT	SLC9A3
RREB1	REEP1	LRRC49
RYK	PDE4B	BOLL
RYR1	SPPL2A	NDUFB8
RYR2	BCL7A	PTCD2
S100PBP	PML	LYSMD4
SCAMP4	PPM1F	PDXDC1
SCN4B	HIVEP2	OPRM1
SCN7A	SVIP	ZNF595
SDE2	FCHO2	RAB30
SEMA6D	ZNF131	C11orf54
SERPINB2	CDCP1	TAF1
SERTAD3	NID1	TMEM9B
SETBP1	PHF8	CCDC90B
SFT2D3	SUCO	CNGB1
SH2B3	ENDOD1	C12orf43
SH3PXD2B	ASCC2	DTL
SIX4	ENPP4	SPATA6
SLC10A7	WIPF2	RALGPS2
SLC16A1	GMFB	PKNOX1
SLC19A2	SPTLC1	ADAT2
SLC24A2	ETNPPL	HMOX2
SLC25A1	LAMP2	TUBGCP3
SLC26A2	PQLC3	KIRREL1
SLC35F5	VIM	RNF217
SLC40A1	HECTD2	C14orf180
SLC4A2	CADPS	CIITA
SLC7A14	RWDD4	TUBGCP4
SLC9A9	CSPP1	RNGTT
SLITRK6	RBMS1	HDDC3
SMAD5	SESTD1	TMEM14B
SMARCAD1	TMEM109	SLC35B2
SMIM13	ALDH9A1	RAD9B
SMOX	PDLIM5	GRAMD1B
SNAI1	ZKSCAN8	ZRANB3
SNAI2	HADHA	MON1B
SND1	GRIA4	SLC45A4
SNED1	ATP6V0E1	STK24
SNX13	DCTN4	ACSL1
SNX18	PLEKHF2	SLC44A1
SOD2	FSTL5	RUBCNL
SORCS1	MIB1	CNOT6L
SOS1	ZDHHC3	KLF5
SOX9	PTPRD	ZKSCAN1
SP1	RHOU	CDK14
SPECC1L	RAB10	CCNI2
SPOCK1	MBNL3	CAB39L
SPPL2A	NFIC	BTK
SPRTN	NAA15	CCND3
SPTLC2	CTDSPL	COBL
SRGAP1	PROX1	TMEM168
SRP72	ANKLE2	PPCS
SRP9	ZMPSTE24	IFT22
SRPK3	CDK6	SLC50A1
SRSF6	RYR2	FDFT1
SSH1	ARFGEF2	DCUN1D4
STARD4	RALGDS	ARHGAP24
STAT3	WDYHV1	CYFIP1
STAU1	CPNE3	ICA1L
STC1	RALA	ELP4
STK4	LPIN1	TMPRSS5
STT3A	GZF1	DMPK
SYT14	FBXO38	TOM1L2
TBC1D13	MYRIP	ZNF585A
TBX22	RFFL	CNTN6
TEAD1	IL9R	NMRK2
TFRC	MAP3K1	GAPDH
TIA1	NYNRIN	USO1
TIPIN	GGPS1	UHRF1
TMEM181	FAR1	POLDIP2
TMEM41A	SLC9A2	KRBA1
TNFRSF11B	DNASE2	SORBS1
TNFSF15	SIGMAR1	ZNF571
TNNI1	PRLR	EIF4G1
TNRC6B	PLXNB2	WASHC2A
TPD52L2	MOCS1	BAX
TPK1	SGPL1	SALL2
TPR	SERTAD3	ZBTB8A
TRIM45	RBL1	TMEM106A
TROVE2	EFCAB14	NR2C2
TUB	RHOQ	ESR2
TYRP1	DLL4	IGF1R
UBA6	PLOD3	IGF2
UBR4	TJP2	MTR
UBXN2B	NEURL1B	POLH
USP2	MYH10	KLHL8
VAMP7	PI4K2B	SSR1
VANGL1	ADNP2	TAB2
VCL	FAM71F2	MAPK4
VIM	PAM	CEMIP
WSB1	DLX3	SEPTIN9
XYLT1	IMPAD1	MAP2K7
YAP1	XPO4	TNFSF4
ZBTB3	POGLUT1	TRERF1
ZBTB7A	CDH2	MIER3
ZC4H2	FKBP15	CCDC125
ZCCHC24	PAPOLG	ADGRL2
ZDHHC20	DMD	SMN1
ZEB1	DNAJC25-GNG10	COX18
ZFP36L2	TNFRSF11B	CYB561A3
ZFP69B	MYH9	TSEN15
ZNF449	GNG10	RPS6KA4
ZNF460	UNC5D	ZCCHC10
ZNF507	DYRK2	PIFO
ZNF626	CAV1	SP7
ZNF678	NMNAT1	SLC29A4
ZNF772	DMRT1	FOSL1
ZWINT	JAM2	DDX46
ZXDA	ANXA5	ZNF562
ZXDB	PIM1	RNF121
	SMCO4	PGPEP1
	PCDH8	CPSF6
	TMEM87B	LONP2
	CYB5A	VSTM2A
	RAB11FIP1	EYA4
	SGCZ	NKAPD1
	IRF2BPL	NUDT4
	JAG1	TMCC3
	GRIA2	CADM1
	PKN2	NDST1
	TBX22	SNX19
	SLCO5A1	PPCDC
	TRIM49D1	BAHD1
	PHF19	MTERF1
	OGFOD3	CDHR3
	PNPLA2	CLEC5A
	ERMP1	TRIB3
	KCTD8	STING1
	ERN1	LDAF1
	SLC35A4	SAP30BP
	CDCA7	BOC
	ALG2	ACP2
	GPAM	ADORA3
	SLC9A9	FASLG
	HIPK1	COX10
	SNTA1	PGAP4
	IMPACT	PPP4C
	WIPF1	RAPGEFL1
	LIF	SAMD4B
	CPA3	DNASE1L1
	ENY2	MLEC
	CAPN1	FGD4
	PEA15	MIEF1
	CLOCK	CIAO3
	LMAN2L	KRBA2
	EYA3	CCDC92
	TBC1D9B	TMEM170A
	TP53INP1	LNPK
	CCDC28A	ZNF747
	CLDND1	GVQW3
	TRIM49D2	MED20
	SSH1	RNF43
	CBL	QDPR
	STX10	SEPTIN11
	GMCL1	HNF1A
	AKT3	TCF4
	FAM78B	TGFBR1
	RBM47	SERPINB12
	HEATR1	EIF3M
	HIVEP3	ST8SIA5
	MARCHF8	MEF2C
	ST3GAL1	EED
	ADCY9	TNS1
	ECE1	FER
	ULK2	STARD4
	ITGA3	DTWD2
	PARP8	FANCM
	ORC2	RAB15
	SCAMP4	TSHZ1
	DSG2	POPDC2
	LCLAT1	DENND5B
	BTBD10	SIDT1
	GLT8D1	POLL
	PRKG1	NAA50
	SERP1	ERVH48-1
	PHKA1	EPHB2
	TET1	GSG1L2
	PECR	TNFAIP8L3
	GATA6	RHOA
	WASF2	TFRC
	FSBP	CPNE5
	GCDH	SIRT1
	SLC15A4	DLC1
	STON2	LYPD6B
	SEC13	CLIC6
	SUGT1	ARIH2
	ARHGAP28	SLC6A11
	ITGA7	MED29
	NR5A2	HEMK1
	DLX5	SMIM14
	HEBP2	BSPRY
	LRIG1	AKNA
	RYK	ZBTB7A
	SERTAD4	ZNF618
	ASB4	MAPK10
	PDPR	CPSF4
	ETS1	SNX10
	NFATC2	LAMTOR4
	PLEC	CENPI
	SLC25A38	ATAT1
	MTMR10	TBC1D7-LOC100130357
	ZNF503	IL17RD
	RIF1	LSAMP
	CNKSR3	GLIS2
	TNFSF15	RPE
	RAVER1	ADAM11
	KIAA2013	DNPEP
	TMEM248	CYP4B1
	RAD54B	MEF2A
	UBE3A	CDC14A
	ITPRID2	CYP1A1
	RDH10	ZC3H11A
	WASF1	ASB8
	RCOR1	ABHD18
	KIAA1671	OSBPL8
	RAB38	TMEM51
	IQGAP2	MAGOHB
	MKX	NUMB
	ABHD5	CAMKV
	FLRT3	ZNF326
	LIMS1	MAX
	EGR2	SHROOM2
	CDK13	SAT2
	NME4	IREB2
	E2F5	MED28
	FARP1	PDGFD
	CUX1	WDR82
	HADH	NDFIP1
	RAB22A	CYP2S1
	NFAT5	ATXN3
	APBB2	WNT3
	PPIF	NRBF2
	TRAF3	WNT4
	RASSF8	GPR63
	KLF6	C1orf21
	FAM53B	ZNF442
	TLN1	OR7A17
	PGM2	TSPAN14
	SHC3	KAZALD1
	KIF26B	C6orf62
	UBQLN3	OR14J1
	ELK4	TRIM56
	BCL11B	SBF2
	ZKSCAN4	ST6GALNAC5
	PTTG1IP	SFXN3
	SPINDOC	PCDHA1
	SHANK2	ODAD4
	CERS2	DNAL1
	KIF26A	SH3BGRL2
	ARFIP1	PCDHA4
	OSBPL11	HNRNPU
	TSKU	PCDHA6
	TMEM35B	PCDHA9
	NR4A1	PCDHA10
	GRB2	CACNG8
	MYADM	USP26
	TRIM49C	SYT15
	TRAM2	TM2D2
	GNAL	PCDHGA2
	ZMAT3	TMEM245
	RNF19A	NDRG3
	FZD4	PPP1R12B
	SNIP1	EVA1A
	MYO1E	FAR1
	KLLN	SLITRK6
	TRIM48	MAF 1.00
	BCL2L13	ZDHHC18
	SPCS2	RTL6
	GPALPP1	FYTTD1
	TMEM184B	SLC37A3
	USP45	YIPF4
	C9orf72	TMEM79
	TRIM49	UTP23
	PARP14	DDI2
	CAPN2	PYM1
	ANKRD44	NUDT16L1
	ARL5B	THOC3
	SLC25A39	PHYHIPL
	FMC1-LUC7L2	CC2D1B
	LUC7L2	PHF6
	FERMT2	DOT1L
	TEX261	AP1M1
	KIF3A	ZC3H8
	CDH4	PARD6G
	SGMS1	FAXC
	AKT1S1	ZBTB37
	NAP1L5	DAB2IP
	PTPRZ1	HES7
	TADA2B	FAM126A
	ZNF219	KDM2B
	ZFP36L2	PTP4A3
	SLC33A1	GATA2
	BLOC1S6	DHX37
	ZSCAN22	CRACR2A
	SLC2A13	ZNF496
	CHIC2	SPPL2A
	AP1M2	NFATC2IP
	ANAPC7	TIGD5
	EDNRB	AJUBA
	SLC39A9	TMEM141
	SH3KBP1	CFAP300
	GDAP1L1	DTNA
	FRMD6	CASP10
	RAPGEF1	CASP2
	TMEM178A	PDGFA
	PSKH1	ATCAY
	GNAI1	SLC45A3
	OAF	PNPT1
	EYA2	ANKRD13A
	SVIL	FBXO44
	SORD	UCN2
	MYO1C	ZNF101
	SH2B3	ADAM19
	TMCO3	MID1
	IAPP	LRP8
	WIPF3	MRPS12
	SLC25A30	MICALL1
	MTR	FAM78A
	CPNE5	SSH2
	C2orf69	ZC3H12C
	YEATS2	ARMC6
	SAP30L	DIXDC1
	NCOA4	CALML4
	L2HGDH	FBXO24
	RASSF5	DISP2
	SLC1A4	LARP1
	CGN	FGF13
	SCAF11	CORO2A
	ESYT2	ZNF486
	LCP1	ZNF300
	RBM20	TTYH2
	PAQR8	VPS26B
	RREB1	LARP4
	IREB2	BTBD9
	SCD	FMNL2
	AFF4	SORCS1
	ACTN4	NIBAN1
	RASGEF1A	GNB1L
	XKR6	SH2D1B
	RAB3GAP1	TEKT1
	OVOL2	SRSF10
	NEK6	ANKH
	EEA1	PLAAT5
	GNG2	LPAR1
	C2orf88	BCCIP
	PLXNA3	MSL3
	MLXIP	SDCBP2
	WDR48	SYNRG
	TMEM104	SOGA1
	FAM78A	VPS41
	DDX3X	CDCA5
	JAKMIP3	NRSN1
	ROR2	EDARADD
	RXRA	SRSF12
	MANBAL	DACH1
	LITAF	ZNF280B
	GCH1	SIRPA
	RPS6KA1	SRMS
	KANK1	MUCL3
	LDLRAP1	ASB5
	RBM33	DUSP19
	NECAP2	DPP8
	SMARCC1	ELMO1
	MCUR1	PTPRN2
	CAPN6	PAQR8
	SLC7A1	MYOZ3
	NFIX	SGSM1
	ARHGEF37	CCBE1
	NEMP1	ZNF431
	GIT2	ZNF721
	EYA1	MBNL3
	CCDC198	CD109
	TMEM150A	MED22
	MED26	MTO1
	SLC13A1	SLC12A6
	HMGXB4	WSB1
	UBE2G1	SPTSSA
	KATNBL1	PANK1
	CUL5	RHBDL3
	TLL1	ZNF251
	SLC22A5	TMEM169
	APLN	CMTM7
	POLR3G	FAM83F
	THBS2	SMIM19
	RGS9	ARL 11.00
	GFPT2	ZNF837
	ARHGDIA	PPP1R8
	AMOT	TAF8
	KIF2A	BCL11B
	SEPTIN9	AKAP7
	RALGPS2	TLR8
	PABPC4L	TM4SF18
	STK35	FAM3D
	CCDC86	A1CF
	TRIB3	OLIG1
	NAT8L	IL31RA
	IPO8	CD151
	FNBP1	MAPK9
	THAP2	NUP98
	ZBED4	DPP9
	WNK1	SGCZ
	SYT14	EHD4
	FMOD	LGI3
	LPCAT3	PPTC7
	PIP4K2C	MAPK1IP1L
	ACADVL	ANKRD22
	TSHZ1	C15orf40
	STEAP3	CYB5D1
	C2CD3	CCDC43
	FA2H	ZNF570
	GSN	SEPTIN10
	RPIA	TTC23L
	DUSP3	NDUFAF7
	ZFP36L1	PDCD2
	EGR1	FAM91A1
	SDF2L1	ZDHHC15
	MAPK4	SLFN5
	FLOT1	VSTM4
	MGAT4A	C9orf72
	HDAC4	NXPE3
	ABT1	C18orf25
	PTPRQ	CISH
	GLCE	MAP2K3
	THRB	JAG2
	PCSK6	SDR42E1
	ILDR2	DIRAS1
	CBFB	SLC2A12
	RASSF3	B3GNT7
	ENAH	EVI5L
	EPHA3	ACVR1C
	POC1B	GLYCTK
	NAPEPLD	NUDCD2
	CACUL1	PABIR2
	H6PD	TRAF3
	CASC4	PHLDB2
	RB1CC1	ZNF396
	ZBTB11	GFRA1
	FAM92B	CACNG5
	TMCC3	ANXA11
	FURIN	BVES
	THSD7B	TNFRSF10B
	PRDM13	SNX1
	GTF2A1	CLDN19
	CYP2R1	TMEM263
	ZBTB6	PARS2
	TOR1AIP2	ZNF585B
	RBMS3	SYT11
	GPD2	POGLUT1
	HIF1AN	ELOVL3
	CLMP	NXPE1
	COL14A1	NOPCHAP1
	AIDA	TMEM266
	RIOX2	ZG16
	UBE2O	ZNF441
	SNX30	ZNF491
	SOGA1	ZNF440
	PUS10	UBXN10
	WDFY3	TBX15
	TMEM128	TMEM237
	NXT2	AFAP1L1
	CLMN	VPS37A
	SEMA5A	CARNMT1
	CCND2	FAM161B
	RALBP1	IL34
	JAG2	ZNF785
	NRAS	TMC8
	SLC35F3	ZNF583
	DDX6	PPM1K
	FBRSL1	C4orf45
	CDR2L	BTNL9
	HIPK2	FMR1NB
	PLCB1	SYNE3
	ERF	PGBD4
	AK2	LEXM
	USP38	ZNF366
	MDGA2	ARID2
	SLC30A2	DYNLT5
	CTSH	TMEM154
	NECTIN2	DNAJC18
	QSOX1	ZNF449
	LIPE	POLR1D
	HIC1	HEPACAM
	PHF6	NT5DC1
	DIPK2A	NXPH1
	PRKAA2	CBARP
	TPD52L2	TAB3
	NFIA	ZNF555
	CLIC6	ACE
	DPH3	TMEM18
	SPTY2D1	RBM12
	DACT1	RBM10
	TCF3	DGKD
	GSS	SPECC1
	SNX4	SLC47A2
	SH3RF1	ZNF548
	STAT3	DGKH
	CALU	ABHD2
	BTG2	ZNF268
	ASPRV1	GPR156
	PGM2L1	NAGS
	SMAD4	TMEM74
	VANGL1	PRICKLE1
	STRN	MTMR3
	HBP1	LACC1
	AES	SLC35G1
	PRR14L	NPHP3
	MTDH	ZDHHC20
	SLC30A4	LRRC57
	ATAD2B	KLHL34
	PALM	SNX33
	FGFR1OP	KCTD6
	RNF216	ZNF791
	TRAPPC10	APCDD1L
	NEK9	TAPT1
	CCDC50	ODF2
	DIAPH1	GPR26
	KCNQ5	B4GALNT2
	PRPF40A	LTO1
	PARP9	HS6ST3
	ALKAL2	SLC24A4
	SLITRK2	POGLUT3
	RAVER2	C10orf67
	HLA-DPB1	IL19
	UPF3B	ADGRG4
	FSD1L	RASGRP3
	OTUD4	MEIS2
	EPHA10	CDY1
	DGAT2	MRPL11
	FAM133A	RASSF2
	CNN3	RAB39B
	SKP2	UBR3
	ARRB1	CAMK2B
	DLG5	CD8B
	IGDCC4	KCNQ2
	UHRF1	EYA2
	ROCK2	KCNAB2
	FAM133B	KCNAB1
	MGAT5	MRPL42
	RPS6KA5	CAMKK1
	NIPA1	DMBX1
	CPOX	TRARG1
	RELCH	RUNDC1
	ZFR2	MMGT1
	INTS6L	C4orf33
	ADCYAP1	TTBK2
	KIRREL1	APLF
	MAN1A2	UBN2
	PCGF5	ANKRD52
	TRMT10A	GXYLT1
	STX2	RIMKLA
	GSTK1	ZNF660
	SLC27A1	PNPLA1
	DESI2	SCAI
	SLC5A8	FAM133A
	TMEM168	LVRN
	BCL2L14	PRTG
	PGM1	CES4A
	LRRFIP2	FAM126B
	VAT1L	ZFP41
	CHD1	SLC30A8
	YIPF6	TRAPPC5
	GLIS2	TLCD5
	SDK1	PCSK9
	SHE	ATP2A3
	PGF	SEC14L4
	SCN4B	POTED
	DPY19L3	DDX51
	PRDM2	GIMAP8
	LRFN1	WFIKKN2
	IL17RD	RUNX1T1
	DHRS1	IL5RA
	LNPK	FMNL3
	RUFY1	RHOC
	CRYBG3	OLIG3
	LMO4	UBR7
	PTPN1	TCF23
	PDE4D	FGF14
	MSRB1	P2RY2
	ANGPT1	PATJ
	BICD2	AGO3
	LMF2	CYP20A1
	IL11	GAS2
	NKAIN2	GOLM1
	LRCH4	PDE12
	MTMR6	EOLA1
	LYSMD3	FADS6
	NAV1	PAQR7
	HTR2C	SAPCD2
	RRAS	MARCHF3
	TMEM129	ZNF831
	LHX2	ITPRIPL1
	ADCY1	MB21D2
	SLITRK5	SLC25A42
	GAS1	CCDC190
	BCL2L11	ZDHHC21
	GAB2	PSMF1
	FZD5	HM13
	BRWD1	MTDH
	AP3M1	HNF4A
	ABHD3	SFXN2
	PNKD	GPR180
	ESRP1	IL21R
	MYO9A	SCYL3
	SLC25A20	MRPL52
	TMOD1	ID1
	NLGN4Y	FXN
	RCBTB2	GCC2
	CCDC121	RFC2
	PDE12	DNAJC24
	PCYOX1	ZNRF4
	DAPK1	METTL2A
	COTL1	ZNF283
	BCL6	PKLR
	SOS1	PPP2R3A
	INF2	C2orf50
	C20orf85	CMC1
	KIAA0895	ZNF778
	NBPF12	BCL9L
	C11orf87	THEM5
	AKAP6	RGPD4
	ERMN	TMPRSS11A
	ITGA11	TMEM255B
	TOM1	RASSF5
	NHLRC2	PLTP
	ERBB3	UBE2G2
	CLVS2	SRPK2
	SYNPO2	UBE2H
	CTNS	RFLNB
	MAT2A	PRDM1
	ARFGEF3	TMEM37
	DHCR24	ARRDC4
	SH3GLB1	CREB3L2
	RNF141	HNRNPA3
	SNCAIP	TTLL11
	AFF1	SLC19A1
	CCN2	MIDEAS
	MECOM	DNAJC21
	MARVELD1	KIF24
	PTPRB	LYPD6
	UBE2Q2	RNF38
	NRP2	RNF135
	ZNF69	ADAMTS6
	MSRA	LRRC56
	BARX2	ZNF200
	KIAA1958	VHL
	GOLGA8M	CD96
	AGPS	CERS1
	FZD8	SLC37A2
	TMEM178B	GPRIN3
	SASH1	TCF21
	TMEM126B	RINL
	ZNF687	FOXR2
	EPB41L4B	ZNF497
	STK36	DENND2C
	COL4A3BP	LONRF2
	PGAP1	RAB43
	TSEN54	ZNF699
	FAM219B	FAM89A
	RNF125	LHFPL4
	KLF4	VWC2
	SSH2	ENHO
	FAM174B	ZC3H6
	TUBG1	KLHL30
	PHLDB1	AMIGO3
	FRMD4A	MAP4K5
	MYO5B	FAM120AOS
	SCN7A	SFTPB
	MAP7	MKNK2
	TBC1D1	JHY
	SPDL1	PEDS1
	PRKD1	LHX6
	PCDH19	CXCL12
	MDK	CCDC137
	AMMECR1L	CENPS
	DFFB	HOMER2
	CLIP1	THRA
	ATXN1L	TPD52L2
	GNA13	UBOX5
	MLLT3	DSTYK
	MROH1	CCDC80
	C7orf26	MPRIP
	CEP152	APP
	EZH2	GAS7
	AGPAT5	H2AZ2
	FGD5	NDRG2
	TNFSF4	LGALS8
	SLC5A3	CDC25A
	LMO3	GTF2A1
	NFASC	USP33
	CRAT	LRRC23
	DISC1	RBPJ
	KANK2	TRIM7
	GOLGA8N	FAM102A
	ZNF678	CD59
	TYK2	FIBIN
	SLITRK3	RBM12B
	FAM222B	IYD
	TRAF6	SELENOS
	NRG2	ZBTB18
	FAM76B	NFIC
	ITM2C	PRKAA1
	CACNA1E	YY2
	OTUD1	TRPM3
	TMEM267	NAALADL2
	SPTLC2	SLC25A47
	RTTN	TSEN54
	SH3BP5L	POTEB3
	TAL1	ZC3H12D
	CADM1	FREM2
	SAMD12	AADACL2
	RRBP1	SHISA6
	PLEKHF1	ZNF662
	CCDC6	CCSER1
	ZCCHC14	DEF8
	BCKDHA	ZC3H14
	CASK	EEF1AKMT2
	UBN1	FOXN4
	APEX2	NFASC
	ZRANB2	S100A14
	NYAP2	ANKRD44
	BMPR1B	SYNCRIP
	GPC4	CBWD1
	PLIN3	DIP2C
	ELMO2	SLC1A2
	NBPF9	OAS3
	PCDH1	ULK3
	EDRF1	PEAK1
	AXIN1	CTCF
	RRP15	SPG7
	MOB1B	RARA
	EMC3	STAT5A
	TBX19	PCGF2
	PPP1R3D	STRADA
	CARNMT1	KIAA1328
	ZKSCAN3	ZNF574
	RIPK2	ZNF235
	VPS4B	KDM4B
	NBPF20	WIZ
	KDM4E	ZBTB46
	TMEM74	HRH3
	NBPF8	TBC1D22A
	MPC1	TLR6
	FMR1	DCLK2
	NBPF14	MFN2
	CD1C	KCNK3
	IPMK	SETD5
	LMBRD2	ATP8A2
	DNAJC22	TCOF1
	RFX6	NFYB
	PAN3	GJA4
	NBPF15	IL12RB2
	CNTN3	ACAD8
	STARD7	KMT5B
	MED12L	EOLA2
	RAB11FIP4	MEGF6
	NEGR1	PAFAH2
	DYNLT3	KIAA0319L
	CPB2	ATF6
	NLGN4X	ASH1L
	SNX6	EDAR
	C3orf38	GNB4
	ACVR2B	NSD2
	ABHD4	ADCYAP1R1
	MAP1B	SULF1
	NBPF11	KLHDC2
	F11R	ATF7IP2
	GALNT9	UBTF
	LEMD2	OPA3
	SESN3	KCNB1
	NKAP	RPS6KA3
	SLBP	PHKA1
	LIMD2	HCFC1
	VAMP7	POU2F1
	ADAM19	MTARC1
	TOMM34	AGAP1
	RAB21	SMPD4
	TBC1D20	TTC21B
	TTC26	UBXN7
	AGBL4	TBC1D1
	PANK1	PROM1
	BCL11A	MAK
	CLEC1A	ZNF517
	MAPRE1	KCNK9
	RNF144A	NKAIN3
	ULBP3	GPSM1
	MYLK2	STX17
	RASSF1	NIPSNAP3B
	MCU	FSD1L
	SHC4	SYT9
	ULBP1	CHRNA7
	C9orf152	CHMP1A
	ITPKB	SLC6A2
	TRIM36	LENG8
	RPS6KB1	AKT2
	RFX1	CBFA2T2
	PIK3IP1	CFAP61
	KIN	TMEM50B
	AAK1	KIAA0930
	PPP2R2A	ARVCF
	CDYL2	PCDH11X
	FAM104A	NLGN4Y
	CELSR3	KDM5D
	COA4	RNF150
	CCDC71L	CCNG2
	PEAK1	DNMT3A
	C4orf46	CAPN13
	SP3	CRBN
	EPN2	LRRC2
	ICE2	CANX
	PIK3CA	LIN28B
	THOP1	ATG14
	ACAN	GALNT16
	MPP6	SMUG1
	BRWD3	MMP17
	ABCC3	KCNA2
	CTXN1	AMIGO1
	TOX	CDC20B
	ZNF652	SMN2
	BBX	ZNF705D
	TAP2	ADRA1A
	CARHSP1	NRG1
	AHNAK	KDM2A
	SLIT1	FADS1
	NRCAM	CPSF7
	BCO1	CTSF
	ADAM22	LOC102723996
	DNM2	PPIH
	ACSS3	CHRM3
	FBXO30	FAM78B
	STIMATE	ELAVL4
	TWF1	NFIA
	DEPDC1	RSBN1
	PALM2	MYT1L
	NCK2	ABCC5
	CD38	TMCC1
	ZFAND3	XCR1
	SLC26A2	NKTR
	CMPK1	CCDC174
	DCUN1D5	ATP13A4
	FBXO27	SNCA
	NXN	TMPRSS11D
	FAM81A	PRSS16
	XPO5	TTBK1
	LNX2	ZSCAN12
	SRSF1	SNAPC3
	USO1	HPSE2
	AKT2	ATAD1
	GATAD2B	MARK2
	CACNA2D1	CEP164
	LMNA	NPAS4
	TRIM39	DHRS7
	FAXDC2	TDP1
	TRIP10	FMN1
	ZNHIT6	NTRK3
	GLTP	SV2B
	ZHX1-C8orf76	SRL
	SFT2D3	UBE2I
	CPEB1	ZNF276
	PPP1R12B	NEDD4L
	PMEPA1	MBP
	CST9	MEIS3
	NEBL	PLEKHG2
	INO80D	ZNF45
	NT5E	TMEM184B
	NR3C1	SLC9A6
	TSPOAP1	RPS6KA6
	CNOT11	GRIK2
	SCML4	PRKN
	ELOVL1	ARHGEF16
	GALNT12	AGK
	EPHA2	NBN
	CD276	ETV3L
	ICE1	NRG3
	GABPB1	ENAH
	DUSP15	RPS6KA1
	PPTC7	ESRRB
	PRPS1	GABPB1
	YOD1	CLEC18C
	BEND3	GJC1
	CLDN1	MYO1D
	SDC1	PRR11
	RNF114	HDHD2
	DEPTOR	DDA1
	TENT4B	TCFL5
	MECP2	ABCG1
	SLC40A1	ATP2B3
	UACA	LOC102724250
	PTAR1	RGPD8
	SSMEM1	TIGIT
	SRGAP3	SH3TC1
	ZNF449	EIF2B2
	TMLHE	LIMD1
	ALG9	C11orf58
	NR2C2	DNAJC8
	NPTN	OPN3
	HDAC9	SLC7A11
	VKORC1L1	SND1
	DSC1	NDOR1
	DGKH	SRPX2
	RPP25L	RND1
	IL7	BMP10
	HSPB7	MOCS3
	SLC34A2	TMOD3
	MACF1	SCHIP1
	MAP3K13	UBXN4
	IKZF2	SH3PXD2A
	FUT10	KIAA0040
	MED20	EDEM1
	KCNB1	ULK2
	DMXL1	EEF1AKMT4-ECE2
	RIMBP2	PCLAF
	FNIP2	RIMS3
	MFSD14B	TSC22D2
	RIPK4	ZBTB24
	MYNN	PLEKHM1
	SH2D4B	URB1
	EPHX4	SRGAP3
	SPATA31D3	ARNT2
	KCNT2	FAM20B
	KAZALD1	RHOBTB3
	PIKFYVE	RAB11FIP2
	FBLN1	VASH1
	DUSP6	AAK1
	OSBPL6	CHSY1
	PPP4R3B	ADGRL1
	IQCE	ZNF365
	FAM57A	XPO7
	CD200R1	TNIK
	SPOCK3	CLUAP1
	TXNDC9	TRAK2
	SPATA31D4	RRP1B
	FAM117A	VWA8
	RPS10-NUDT3	SLC35D1
	CAMTA2	PLCL2
	OLFM3	OTUD3
	SUGCT	WASHC2C
	MYCBP	USP22
	KCNJ12	PHF24
	INSM1	RRP8
	NEUROD1	ZDHHC17
	ZNF189	LRRC8B
	SDC4	SUN2
	NCKIPSD	EP400
	C1orf74	MXRA5
	IFNLR1	DPCD
	RTL8C	GEMIN5
	NUDT3	RAB11FIP5
	CMKLR1	NSL1
	FAM234A	IPCEF1
	SREBF2	SENP6
	E2F6	RAI14
	NEPRO	PYGO1
	PRDM15	RAP1B
	PPP1R3C	ZNF117
	TDRKH	MBTPS2
	ANGPTL1	DPH5
	HS2ST1	UCHL5
	SEMA6C	UBE2J1
	CNTF	GOLGA7
	MLANA	NUB1
	BTD	KCTD3
	MARK1	IRAK4
	CDK4	RAB10
	GAREM1	NOL7
	ZBTB7A	DCTN4
	ASF1A	GPRC5B
	TCTA	HPCAL4
	NRG1	FBXO40
	ATP13A4	ADAM22
	OXSR1	LIMA1
	SLC35A3	ACP6
	SPRY3	VCX3A
	VPS37B	HYPK
	SPECC1L	C9orf78
	PNP	SIRT7
	PEX19	GPR83
	SNX2	DNAJC27
	RNF213	LGSN
	SYPL1	PHF21A
	NACC2	RALY
	GGA1	SHC3
	ANO5	PDE11A
	TYSND1	HOXC10
	MAML1	APLN
	AP1G1	TMED9
	SPOCK2	AGO4
	MTX3	CARMIL1
	RTCB	MBTD1
	CMTM4	GATAD2A
	PCDH9	TRPM7
	JAKMIP1	WDR55
	ZCCHC10	ZDHHC7
	ELMSAN1	FLVCR2
	RERE	SLC48A1
	E2F3	HIF1AN
	RAB6A	FAM118A
	USP49	PEX26
	RETREG1	ZNHIT6
	SUCNR1	TMEM248
	LARP1	TRMU
	MAPK1	CCDC186
	NOL4	MED9
	MARCHF3	RADIL
	PHTF2	PRPF38B
	BMP2K	PIWIL2
	NAP1L1	IPO9
	SFRP5	FIGN
	BTBD7	NECAP2
	B3GLCT	TSR1
	COLEC11	PRMT6
	CYCS	LGI2
	SPATA13	CNDP2
	BTBD1	TTC17
	ZNF559	ADI1
	REEP3	TMEM143
	SLAIN2	UBE2W
	ARPC5	TBC1D23
	PTPN11	SPTLC3
	TEC	SYNJ2BP
	PDIK1L	METTL2B
	TDRP	LRP2BP
	NUP210	FOXJ2
	CASKIN1	SOX18
	CBLN4	GABRQ
	PPDPFL	YOD1
	ZNF2	SLC16A10
	DNMT3B	CHST12
	SAR1B	SLC35E3
	CPPED1	ERBIN
	EED	NXT2
	DPP4	CTTNBP2NL
	EFNA5	GNG12
	FAM76A	KLHL7
	MXD1	PCDHAC1
	PDE2A	PCDHAC2
	DLX2	PCDHA11
	NLRX1	PCDHA12
	ARG2	PCDHA13
	RAP1A	PCDHA3
	RIMKLA	PCDHA5
	BACE1	PCDHA7
	VCAN	TUBA8
	COL12A1	HOXC5
	SQSTM1	ANKIB1
	DCAKD	ARMCX6
	C5orf63	CCDC93
	HLF	L1TD1
	TANC2	PLEKHA3
	TAOK1	UBFD1
	PUS7	HOXD8
	IFRD2	RPRM
	TBC1D13	UGGT1
	KDELR2	AGPAT4
	POMT2	SPIRE1
	RAD51	STARD7
	GNA14	DHX33
	PGPEP1	CMC2
	PRR5L	NIT2
	APH1B	RGMA
	PDE5A	STOX2
	TGFBR3	DTWD1
	MAP2K4	CDC42SE1
	CCND3	TMEM63C
	CYREN	NAV1
	TET2	LYRM2
	C1orf21	ANK1
	MEIOC	MCOLN1
	FNBP1L	DCUN1D1
	QDPR	RHOJ
	TECPR2	ABAT
	SCN2A	KIAA1143
	PNN	LRRC47
	SLC7A8	ERMN
	USP48	PLEKHH1
	VAMP4	SHROOM4
	UHMK1	KIAA1210
	CHRD	ODF2L
	TACC1	DLG3
	SLCO4C1	HEG1
	GYS1	MAVS
	CCNT2	SRGAP1
	TJP1	ALPK3
	POT1	TAOK1
	CASC3	CEP126
	PAXBP1	CCDC191
	CDCA7L	ZFP28
	EIF2S1	FAM234B
	TMEM236	TSHZ3
	HRH4	VPS18
	DENND4C	ZFP14
	EPG5	PRX
	CSTF3	GPR107
	DIP2B	RET
	FBXO17	ZNF14
	BMF	FGF12
	PCGF2	RAP2A
	HSPG2	NEFH
	KALRN	SLC15A2
	ARL10	CACNA1I
	DPY19L4	ADCY1
	KLF15	CRY2
	ITPRIPL2	TNFAIP1
	SDAD1	GATAD1
	CCDC174	HOXD12
	KIAA0040	HRH4
	RPH3AL	RXFP1
	CEP350	ADAM12
	HS1BP3	MFAP3L
	CCR10	NFYA
	CLDN11	BACH2
	KIAA1210	HLX
	VWA8	LAMTOR3
	NBPF1	GAN
	ADAMTS6	CSNK1G1
	GALNT7	KCNK12
	TBC1D5	HEATR6
	TMEM218	DUSP21
	KCNJ2	STEEP1
	CACNB3	ZNF667
	TTC3	VSIR
	GOLGA8H	XYLT1
	LEPROT	XYLT2
	TGFB1	TCTA
	RAB2A	TOR1AIP2
	PPP3CB	POPDC3
	YTHDF3	STRA6
	NBPF3	SIL1
	CDC73	GREM2
	THUMPD1	ZMAT3
	VSTM4	INF2
	PTPRE	PRRX1
	ARHGEF4	SMAP2
	TMEM117	GAREM1
	CCN4	DDX31
	SCN2B	NMNAT1
	FKBP1B	MAP1LC3B
	SURF4	SLC13A3
	MTMR12	AIDA
	ETV1	MRPS11
	RBM12	CDCP1
	IRAK3	RASAL3
	AK4	KRI1
	NR4A3	SIGLEC1
	FXR1	MRPL57
	UBXN1	SCNM1
	SLC7A2	DBNDD1
	MRPL49	TRPM8
	PTDSS1	C1orf50
	G3BP2	METTL22
	AGPAT4	MAPKAP1
	HEPACAM	MBOAT7
	REEP2	ZNF343
	HBS1L	TMEM43
	ARPC1B	DSC1
	UBN2	DSC2
	VEZF1	WNT2B
	FBXO42	HAUS3
	WIPI2	RIC3
	TFCP2L1	MPZL1
	MARCHF7	MCPH1
	SUB1	HECTD3
	PPIE	NEIL1
	KCNK9	LIN28A
	NPLOC4	SNIP1
	ACAP2	DHRS12
	ELOC	CLMN
	ANGPTL2	ARMC5
	DHTKD1	HPS6
	GRIN2A	NIPAL2
	IST1	GEMIN6
	FNDC10	RNF122
	SIK1	RPAP2
	ARHGEF1	TMC7
	SAMD4A	L2HGDH
	ALCAM	DHDDS
	NWD2	ERMP1
	SWAP70	DNAJC22
	BTBD11	FBXO17
	ABCD1	GRHL2
	HRCT1	TRMT2B
	CMTM7	CES3
	ZNF281	STN 1.00
	SIK1B	ANKRD53
	SYNJ2BP	TRAPPC13
	STX17	VCPIP1
	FRAS1	RAB11FIP1
	ZBTB34	FAAP100
	NUAK2	PLXNA2
	RALGPS1	SLC35F5
	RLIM	CDC42
	SAMD4B	CEBPG
	OTULINL	CENPC
	RAP2B	CNN3
	MAPK1IP1L	SLC31A1
	FRS2	CSNK1A1
	RAB11A	CYB5A
	CYP2U1	CYB561
	LONRF1	DR1
	PIGZ	DRP2
	MSRB3	EIF5
	PIK3CG	ETV6
	KCNA1	FLT4
	MDFIC	FNTA
	SLC4A8	FNTB
	TSPAN6	GABRR2
	SLC35F5	GFAP
	SMYD3	GLP1R
	FXN	GNAQ
	ACTR3	GRN
	TMED10	GSK3B
	SLC29A1	IL13
	LZIC	IRF1
	TMEM143	ITGAL
	KCTD5	ITPKB
	TRPS1	IVD
	EOGT	KCNJ6
	EFHD2	KCNS1
	KCNA6	KIFC1
	AURKA	KRT19
	ENTPD5	LAMP2
	CCNY	LFNG
	CACNB4	ABLIM1
	TFAP4	LMX1B
	MTPN	LOXL2
	RAD51AP1	LYN
	SLC44A2	MFAP4
	STK4	MGAT3
	RNF165	MMP13
	DCAF12L1	MSX2
	PITPNA	MTAP
	GAB4	IRF4
	CCDC25	PPP1R12A
	FXR2	NOVA2
	VSNL1	P2RY1
	SPRED1	PAWR
	EHD4	PCDH7
	TSPAN15	PEX10
	INSIG2	PGD
	SSR1	SLC25A3
	SH3PXD2B	PIGC
	RBM8A	PIGR
	KIAA0408	PI4KB
	C9orf3	PLXNB1
	NUMA1	PRKAG1
	NIPAL2	PRPSAP1
	BAHD1	PTPN2
	CRCP	PTPN3
	UCK1	PTPN4
	SHPK	PTPN9
	NUFIP2	PTPRJ
	NHLH1	RAB3A
	AHRR	RAB5B
	BAX	REL
	TRIM29	GRK1
	COL5A1	RYK
	DAAM2	SORT1
	FAM126B	CCL4
	HDAC5	CX3CL1
	ATP2B4	SIAH1
	FSTL1	ST8SIA1
	ZNF451	SLAMF1
	COMMD5	SLC1A4
	MCF2	SLC6A6
	KATNAL1	SLC10A1
	XRN1	SMARCC1
	ADGRL1	SOX2
	SP2	SP3
	TXNRD1	SPTA1
	PURA	STAT6
	GTF2E1	STRN
	PRRC1	SULT2A1
	PRDX6	SUPT4H1
	XKR8	SYK
	EFNB2	ELOA
	COL4A4	TEF
	GLRA4	THBS1
	FECH	TK1
	TP53AIP1	UCP3
	MAP3K3	USP1
	GPR26	VLDLR
	LRGUK	ZBTB14
	USP32	ZNF134
	UCK2	ZBTB17
	EFNB3	ZNF207
	EN2	SNN
	RTL8A	H2BC21
	DOCK5	DYRK3
	DNAJB14	CUL3
	TRIM11	HIRIP3
	EFHC1	ENC1
	STMND1	THOC5
	ANXA8	KMO
	PTER	RNASET2
	ZNF528	ALDH4A1
	MTF1	HRK
	RHBDL3	DLK1
	SOGA3	EIF2S2
	METAP2	CPNE3
	UVSSA	MAP3K14
	ANXA8L1	DOK2
	FAM160A1	GPRC5A
	RUFY2	SLC7A6
	METTL16	DRG1
	LRRC31	PRKAR2A
	ARL13B	SNRPD3
	IDE	SLC28A2
	SV2B	MED14
	NR1D2	CD83
	PID1	RECQL5
	INPP5D	CHST3
	LRP6	SLC25A27
	TPCN2	RAB3D
	MAGEA12	GTPBP1
	IQCJ	BCL9
	BAZ2B	BNIP2
	KIF16B	DFFA
	SLIT3	TRDMT1
	VSIG10	EFNB1
	ABCA2	EGR3
	ADSL	EXTL1
	LAMB4	FLOT2
	ABCA1	GOLGA2
	ARHGAP19	GP5
	ACP6	KCNQ3
	PIAS1	NFATC4
	RAP2A	SCN2B
	ZNF3	TOP3A
	USP6	WNT7A
	GPR89B	RAB11A
	CCAR1	PIAS2
	ITPRIP	SLC16A6
	SRPK3	PRPF3
	CLNK	NUMBL
	TENM1	VAMP3
	OSBP2	POLR2D
	ANXA4	SH3BP5
	RALGAPB	ONECUT2
	MXD4	TMEM59
	TOM1L1	VPS26A
	ETNK1	CDH6
	WNK2	IBSP
	DAP	KCND1
	MLEC	KCND3
	FOSL2	KCNJ9
	LDLRAD4	LIMS1
	PDZD2	MYO1E
	SOD2	NDUFS1
	GRIN3A	SSPN
	OPRK1	CNGA2
	ADIPOR2	TBX19
		APLNR
		CTLA4
		EFNA4
		FOXL1
		GFER
		GLUD1
		GNL1
		CMKLR2
		GPR35
		GRK5
		NEFM
		PODXL
		PPP1R3C
		PTPN14
		XRCC2
		ZRANB2
		AKT3
		GNPDA1
		FRAT1
		TOM1L1
		TOM1
		IL12RB1
		INSL3
		CD180
		MRE11
		RGS4
		TRAF1
		SNURF
		SOX13
		ABCC9
		ARL4A
		ZNF263
		NAMPT
		EBI3
		CHST4
		RCL1
		PRMT3
		ABCC4
		AKAP8
		NET1
		IPP
		MANBA
		MLLT6
		MMP16
		MTF1
		NAB1
		TSPAN31
		SIX1
		STK10
		ZBTB16
		HDAC4
		MRC2
		TRDN
		CACNG2
		VAV3
		IRF6
		ENPP1
		PIN1
		ST3GAL3
		TACC1
		ZNF230
		PGRMC2
		NXF1
		CRTAP
		CHERP
		OLFM4
		IVNS1ABP
		EVI2B
		ZNF217
		BCL2L11
		IGF2BP1
		PMVK
		CELF2
		MAP3K2
		KIF1C
		GRAP
		CHL1
		NEU3
		SRCAP
		FKTN
		HIVEP2
		BTG2
		DDX18
		SF3A3
		HNRNPA0
		METAP2
		CCDC85B
		KDELR2
		RAB35
		LILRA2
		B4GAT1
		CALM1
		ZBTB25
		NR4A3
		WASF2
		ZNF197
		TRIOBP
		RPP14
		KRR1
		CEP43
		ZNF175
		FAM107A
		SEC63
		CYP4F8
		SYNPO
		PSEN1
		CASC3
		GLUD2
		ADAT1
		LMOD1
		DDAH1
		GNG3
		MLYCD
		CAVIN1
		SIRT4
		SEPHS1
		TRAM2
		CAND2
		AP2A2
		MAFF
		MAPRE1
		MYCBP
		NUFIP1
		OR2A5
		OR4D1
		OR52A1
		RAB3GAP2
		RGS17
		IFIT5
		SEC22A
		PSD4
		TIMM13
		STK39
		DNAJC15
		CTNNA3
		CLEC2D
		SHPK
		ZDHHC1
		YPEL1
		BLNK
		EPN1
		GREM1
		OR10H1
		LIG3
		ZBTB43
		ASTN2
		DCPS
		SNX24
		LRP10
		ZNF770
		GTPBP8
		COA1
		ROCK2
		DGKI
		CDIN1
		FAM219B
		ASAH2B
		SOD2
		ADAL
		CSTF3
		SRGAP2C
		MIGA2
		CTF1
		PCNX4
		RDM1
		ASB1
		STK16
		SCN8A
		UBIAD1
		C11orf1
		POU6F1
		SMARCD2
		CD164L2
		SLC30A6
		CLSPN
		MMACHC
		LRRC7
		METTL6
		OXNAD1
		CEP78
		SNX27
		ZNF383
		FLRT2
		RELCH
		MFSD2B
		EGFR
		C1QA
		DYRK1A
		ANO9
		SMIM10L2B
		C16orf87
		ZNF726
		ZBTB20
		ZDHHC3
		HSPB7
		CD8B2
		DNM3
		DGKB
		ZCCHC8
		PNMA6E
		ZNF320
		ST18
		SPIDR
		OVCH1
		ASDURF
		SCN1A
		MIA2
		RC3H2
		BRAF
		THRB
		FGFR3
		PNMA6F
		DDR2
		MMP24OS
		UBE2L5
		ZC3H11B
		TEX13D
		ATXN1
		C17orf113
		RNF227
		DHODH
		DIO3
		KCTD11
		HBS1L
		AIG1
		DAPK2
		MTX3
		BCL2L13
		SLFN12L
		TASOR
		VDR
		CLTB
		MGAT1
		C4orf50
		ZNF69
		IL1RAP
		CPEB1
		ZFAND2A
		BCL11A
		LRGUK
		KLHL33
		DAB1
		MSL1
		DCBLD1
		GLT1D1
		WDR64
		ZNF469
		FBXL22
		LCN10
		LY6L
		ALDH3A2
		CUL4B
		HOXB6
		BEND7
		LOC102724488
		ZNF362
		FECH
		FHDC1
		USP53
		GABRB2
		PCSK5
		MREG
		FAH
		PIGV
		PHACTR1
		LOC100133315
		GTF2H2C
		PDE8B
		TNFSF14
		GABRA2
		LRIG1
		ARHGEF3
		NHEJ1
		BDKRB2
		CHML
		H3C6
		TNPO2
		HDAC5
		GPT
		FAM237B
		FIGNL2
		PTP4A1
		ZNF677
		RETN
		RBFOX3
		OR4K13
		OR2T7
		SERPINE3
		ZNF544
		REPIN1
		IRGQ
		OR56A1
		FHAD1
		CNPY1
		EDA
		S1PR1
		EEF1A1
		CELSR3
		EPAS1
		ERN 1.00
		EXTL3
		FOXF2
		FMO2
		GALR1
		TADA2A
		IL13RA1
		INPPL1
		ALPI
		APOC4
		AQP5
		ARSD
		BMP6
		POLR3D
		BRS3
		CALCR
		ALAD
		LYST
		CLCN5
		SLC26A2
		TOR1A
		F13A1
		FANCC
		FBN1
		SERPIND1
		INSR
		MET
		PLG
		PEX2
		TAT
		TCN2
		BLMH
		LAMA2
		PECAM1
		STK11
		WRN
		C7
		IGFBP5
		NOS1
		HTR2A
		CXCR1
		ALDH2
		ATP1A2
		CACNB3
		CHRNA3
		CYP2A13
		GRIN2A
		GRIN2C
		GRM5
		GSTM3
		HTR6
		IGF2R
[truncated: 246 more rows]
